# Supplementary material for: Extracellular Vesicles from Human Adipose-Derived Mesenchymal Stem Cells: A Review of Common Cargos
Source: Stem Cell Rev Rep. 2021 Apr 26;18(3):854–901. doi: 10.1007/s12015-021-10155-5 (PMC8942954; doi:10.1007/s12015-021-10155-5)
Supplement: Supplementary file 2 — Proteins detected in human AT-MSC-EVs in alphabetical order: gene ontology annotations of biological processes (XLSX 477 kb) [file 12015_2021_10155_MOESM2_ESM.xlsx]

## Sheet: Table 2S
Table 2S Proteins detected in human AT-MSC-EVs in alphabetical order: gene ontology annotations of biological processes
GO number	Biological processes	Protein
GO:0000018	regulation of DNA recombination	Interleukin-7 receptor subunit alpha*	*The original article used alternative or short names
GO:0000079	regulation of cyclin-dependent protein serine/threonine kinase activity	Cyclin-dependent kinase inhibitor 1*
		Growth arrest and DNA damage-inducible protein GADD45 alpha*
GO:0000082	G1/S transition of mitotic cell cycle	Activin receptor type-1*
		Cyclin-dependent kinase inhibitor 1*
		Inhibin beta A chain*
GO:0000086	G2/M transition of mitotic cell cycle	Cyclin-dependent kinase inhibitor 1*
GO:0000122	negative regulation of transcription by RNA polymerase II	Activin receptor type-2B*
		Bone morphogenetic protein 4*
		Bone morphogenetic protein 6*
		Calreticulin
		CREB-binding protein*
		Dickkopf-related protein 1*
		Endoglin
		Erythropoietin
		Fibroblast growth factor receptor 1
		GATA-type zinc finger protein 1*
		Growth arrest and DNA damage-inducible protein GADD45 alpha*
		Hepcidin
		Homeobox protein NANOG*
		Interferon gamma*
		Platelet glycoprotein 4*
		Polyubiquitin-B*
		Sonic hedgehog protein*
		Thioredoxin-interacting protein*
		Transcription factor SOX-2*
		Tumor necrosis factor ligand superfamily member 6*
		Tumor necrosis factor*
		Tyrosine-protein kinase FRK*
		Vascular endothelial growth factor A
GO:0000132	establishment of mitotic spindle orientation	Fibroblast growth factor 10*
		Integrin beta-1
GO:0000165	MAPK cascade	Amphiregulin
		Angiopoietin-1
		Angiopoietin-1 receptor*
		Artemin
		C-C chemokine receptor type 5*
		C-C motif chemokine 2*
		C-C motif chemokine 3*
		C-C motif chemokine 5*
		Cytokine receptor common subunit gamma*
		Epidermal growth factor receptor
		Fibroblast growth factor 10*
		Fibroblast growth factor 13*
		Fibroblast growth factor 16*
		Fibroblast growth factor 17*
		Fibroblast growth factor 18*
		Fibroblast growth factor 2
		Fibroblast growth factor 20*
		Fibroblast growth factor 4*
		Fibroblast growth factor 5*
		Fibroblast growth factor 6*
		Fibroblast growth factor 8*
		Fibroblast growth factor receptor 1
		Fibroblast growth factor receptor 3*
		Fibroblast growth factor receptor 4
		GDNF family receptor alpha-3*
		Glial cell line-derived neurotrophic factor*
		Granulocyte-macrophage colony-stimulating factor receptor subunit alpha*
		Granulocyte-macrophage colony-stimulating factor*
		Growth factor receptor-bound protein 2
		Hepatocyte growth factor receptor*
		Interleukin-1 beta*
		Interleukin-2 receptor subunit alpha*
		Interleukin-2 receptor subunit beta
		Interleukin-2*
		Interleukin-5*
		Mast/stem cell growth factor receptor Kit
		Mitogen-activated protein kinase 1
		Mitogen-activated protein kinase 3
		Neural cell adhesion molecule 1*
		Neuregulin-1 (cleaved form pro-neuregulin-1, membrane-bound isoform)
		Neuregulin-2 (cleaved pro-neuregulin-2, membrane-bound isoform)*
		Neurofibromin*
		Neurturin
		Phosphatidylinositol 3-kinase regulatory subunit beta*
		Platelet-derived growth factor receptor alpha
		Platelet-derived growth factor receptor beta
		Platelet-derived growth factor subunit B
		Probetacellulin*
		Pro-epidermal growth factor*
		Proheparin-binding EGF-like growth factor*
		Proto-oncogene tyrosine-protein kinase receptor Ret*
		Receptor tyrosine-protein kinase erbB-2*
		Receptor tyrosine-protein kinase erbB-4*
		Receptor-type tyrosine-protein kinase FLT3*
		Transforming growth factor alpha* (cleaved from Protransforming growth factor alpha)
		Transforming growth factor beta-1 (cleaved from Transforming growth factor beta-1 proprotein)
		Tumor necrosis factor*
		Tyrosine-protein kinase Fyn*
GO:0000166	nucleotide binding	Receptor-interacting serine/threonine-protein kinase 1*
GO:0000183	rDNA heterochromatin assembly	Histone H4
GO:0000185	activation of MAPKKK activity	Growth arrest and DNA damage-inducible protein GADD45 alpha*
		Tumor necrosis factor*
GO:0000186	activation of MAPKK activity	Bone morphogenetic protein 4*
		Epidermal growth factor receptor
		Mitogen-activated protein kinase 1
		Mitogen-activated protein kinase 3
		Pro-epidermal growth factor*
GO:0000187	activation of MAPK activity	5'-AMP-activated protein kinase catalytic subunit alpha-1*
		Complement C5*
		Fibroblast growth factor 10*
		Fibroblast growth factor 2
		HLA class II histocompatibility antigen gamma chain*
		Insulin receptor*
		Insulin-like growth factor I*
		Integrin alpha-1
		Interleukin-1 beta*
		Mast/stem cell growth factor receptor Kit
		Mitogen-activated protein kinase 1
		Mitogen-activated protein kinase 3
		Neuregulin-1 (cleaved form pro-neuregulin-1, membrane-bound isoform)
		Polyubiquitin-B*
		Pro-epidermal growth factor*
		Prokineticin-1*
		Protein Wnt-5a
		Proto-oncogene tyrosine-protein kinase receptor Ret*
		Serum amyloid A-1 protein
		Thrombospondin-1
		Toll-like receptor 4*
		Transforming growth factor alpha* (cleaved from Protransforming growth factor alpha)
		Transforming growth factor beta-3* (cleaved form Transforming growth factor beta-3 proprotein)
		Tumor necrosis factor*
GO:0000209	protein polyubiquitination	Polyubiquitin-B*
GO:0000226	microtubule cytoskeleton organization	Echinoderm microtubule-associated protein-like 2*
		Glyceraldehyde 3-phosphate dehydrogenase
		Tyrosine-protein kinase Fer*
GO:0000278	mitotic cell cycle	Cadherin-13
		Tyrosine-protein kinase ABL1*
GO:0000281	mitotic cytokinesis	Adenomatous polyposis coli protein*
		Rho-associated protein kinase 1
		Rho-associated protein kinase 2
		Rho-related GTP-binding protein RhoB
GO:0000302	response to reactive oxygen species	Apolipoprotein E*
		Glutathione peroxidase 1*
GO:0000304	response to singlet oxygen	Tyrosine-protein kinase Fyn*
GO:0000715	nucleotide-excision repair, DNA damage recognition	Polyubiquitin-B*
GO:0000717	nucleotide-excision repair, DNA duplex unwinding	Polyubiquitin-B*
GO:0000902	cell morphogenesis	Cadherin-1
		Cadherin-11
		Cadherin-13
		Cadherin-2
		Cadherin-5
		Clusterin
		Epidermal growth factor receptor
		Gremlin-1
		Interleukin-7 receptor subunit alpha*
		Transforming protein RhoA
GO:0000904	cell morphogenesis involved in differentiation	Laminin subunit beta-2
GO:0001501	skeletal system development	A disintegrin and metalloproteinase with thrombospondin motifs 4*
		Bone morphogenetic protein 1
		Bone morphogenetic protein 3*
		Bone morphogenetic protein 4*
		Bone morphogenetic protein 5*
		Bone morphogenetic protein 6*
		Bone morphogenetic protein 7*
		Bone morphogenetic protein 8B*
		Bone morphogenetic protein receptor type-1B*
		Cadherin-11
		Collagen alpha-1(I) chain
		Collagen alpha-1(III) chain
		Collagen alpha-2(I) chain
		Collagen alpha-2(V) chain
		Fibroblast growth factor receptor 1
		Fibroblast growth factor receptor 3*
		Follistatin
		Growth/diﬀerentiation factor 11
		Growth/differentiation factor 3*
		Insulin-like growth factor I*
		Matrix metalloproteinase-14*
		Matrix metalloproteinase-9*
		Secreted frizzled-related protein 3*
		Tumor necrosis factor receptor superfamily member 11B*
		WAP, Kazal, immunoglobulin, Kunitz and NTR domain-containing protein 1*
GO:0001502	cartilage condensation	Bone morphogenetic protein 1
		Bone morphogenetic protein receptor type-1B*
		Fibroblast growth factor 4*
		Fibroblast growth factor 6*
GO:0001503	ossification	Bone morphogenetic protein 1
		Bone morphogenetic protein 3*
		Bone morphogenetic protein 4*
		Bone morphogenetic protein 5*
		Bone morphogenetic protein 6*
		Bone morphogenetic protein 7*
		Bone morphogenetic protein 8B*
		Cadherin-11
		Chordin-like protein 2*
		Collagen alpha-1(I) chain
		Collagen alpha-2(V) chain
		Dentin matrix acidic phosphoprotein 1*
		Discoidin domain-containing receptor 2*
		Epidermal growth factor receptor
		Fibroblast growth factor 18*
		Follistatin-related protein 3*
		Growth/differentiation factor 2*
		Lactotransferrin
		Matrix metalloproteinase-14*
		Sclerostin*
		SPARC
		Tumor necrosis factor ligand superfamily member 11*
GO:0001516	prostaglandin biosynthetic process	HLA class II histocompatibility antigen gamma chain*
		Macrophage migration inhibitory factor*
GO:0001523	retinoid metabolic process	Apolipoprotein A-IV*
		Apolipoprotein B-100
		Apolipoprotein C-II*
		Apolipoprotein E*
		Apolipoprotein M*
		Glypican-3
		Glypican-5
GO:0001525	angiogenesis	72 kDa type IV collagenase*
		Aminopeptidase N*
		Angiopoietin-1
		Angiopoietin-1 receptor*
		Angiopoietin-4
		Angiopoietin-related protein 1*
		Angiopoietin-related protein 2*
		Apelin receptor*
		Bone morphogenetic protein 4*
		Caspase-8
		C-C motif chemokine 2*
		Collagen alpha-1(IV) chain
		Collagen alpha-1(XV) chain
		Collagen alpha-2(IV) chain
		Endoglin
		Endostatin (cleaved from Collagen alpha-1(XVIII) chain)
		Ephrin type-B receptor 4*
		Fibroblast growth factor 10*
		Fibroblast growth factor 18*
		Fibroblast growth factor 2
		Fibroblast growth factor 6*
		Fibroblast growth factor receptor 1
		Fibronectin
		Gremlin-1
		Growth/differentiation factor 2*
		Guanine nucleotide-binding protein subunit alpha-13
		Integrin alpha-5
		Integrin alpha-V
		Integrin beta-1-binding protein 1
		Interleukin-8*
		Junctional adhesion molecule C
		Lactadherin*
		Matrix metalloproteinase-14*
		Matrix metalloproteinase-19*
		Myeloid-derived growth factor
		Platelet endothelial cell adhesion molecule*
		Pro-epidermal growth factor*
		Prokineticin-1*
		Rho-related GTP-binding protein RhoB
		Sonic hedgehog protein*
		Sphingosine 1-phosphate receptor 1*
		Transforming growth factor beta receptor type 3*
		Transforming growth factor-beta-induced protein ig-h3
		Tyrosine-protein kinase receptor Tie-1*
		Vascular endothelial growth factor A
		Vascular endothelial growth factor C*
		Vascular endothelial growth factor D*
		Vascular endothelial growth factor receptor 1*
		Vascular endothelial growth factor receptor 2
		Vascular endothelial growth factor receptor 3*
GO:0001541	ovarian follicle development	Apoptosis regulator BAX*
		Inhibin beta A chain*
		Inhibin beta B chain*
		Intercellular adhesion molecule 1
		Lutropin-choriogonadotropic hormone receptor*
		Mast/stem cell growth factor receptor Kit
		Matrix metalloproteinase-14*
		Matrix metalloproteinase-19*
		Neurosecretory protein VGF*
		Transcription initiation factor TFIID subunit 4*
		Vascular endothelial growth factor A
GO:0001542	ovulation from ovarian follicle	A disintegrin and metalloproteinase with thrombospondin motifs 1*
		Alpha-fetoprotein
		Matrix metalloproteinase-19*
		Progesterone receptor
GO:0001550	ovarian cumulus expansion	Bone morphogenetic protein receptor type-1B*
		Pentraxin-related protein PTX3
GO:0001553	luteinization	Platelet-derived growth factor receptor alpha
GO:0001554	luteolysis	Caspase-3
		Matrix metalloproteinase-19*
GO:0001555	oocyte growth	Growth/differentiation factor 9*
GO:0001558	regulation of cell growth	Calsyntenin-1
		Insulin-like growth factor-binding protein 3
		Insulin-like growth factor-binding protein 4*
		Insulin-like growth factor-binding protein 5*
		Insulin-like growth factor-binding protein 7*
		Integrin-linked protein kinase
		Interleukin-17 receptor B*
		Neuregulin-3 (cleaved pro-neuregulin-3, membrane-bound isoform)*
		Transferrin receptor protein 1*
GO:0001568	blood vessel development	Apelin receptor*
		Bone morphogenetic protein 4*
		Bone morphogenetic protein receptor type-2
		Collagen alpha-1(I) chain
		Collagen alpha-1(III) chain
		Collagen alpha-1(V) chain
		Collagen alpha-2(I) chain
		Cryptic protein
		Integrin alpha-V
		Platelet-derived growth factor receptor beta
		TGF-beta receptor type-2
		Tyrosine-protein kinase receptor Tie-1*
GO:0001569	branching involved in blood vessel morphogenesis	Collagen alpha-1(IV) chain
		Endoglin
		Endothelin-1 receptor*
		Fibroblast growth factor 8*
		Growth/differentiation factor 2*
		Guanine nucleotide-binding protein subunit alpha-13
		Sonic hedgehog protein*
		TGF-beta receptor type-2
		Vascular endothelial growth factor A
		Vascular endothelial growth factor receptor 2
GO:0001570	vasculogenesis	Apelin receptor*
		Endoglin
		Growth/differentiation factor 2*
		Integrin alpha-V
		Sonic hedgehog protein*
		TGF-beta receptor type-2
		Transforming growth factor beta receptor type 3*
		Transforming growth factor beta-1 (cleaved from Transforming growth factor beta-1 proprotein)
		Tyrosine-protein kinase receptor Tie-1*
		Vascular endothelial growth factor A
		Vascular endothelial growth factor receptor 2
GO:0001649	osteoblast differentiation	Bone morphogenetic protein 3*
		Bone morphogenetic protein 4*
		Bone morphogenetic protein 6*
		Bone morphogenetic protein receptor type-1B*
		C-C motif chemokine 3*
		Collagen alpha-1(I) chain
		Collagen alpha-1(VI) chain
		Growth/differentiation factor 2*
		Insulin-like growth factor-binding protein 3
		Insulin-like growth factor-binding protein 5*
		Integrin alpha-11
		Neurofibromin*
		Ras-related protein R-Ras2
		Secreted frizzled-related protein 1*
		Transcription factor SOX-2*
GO:0001654	eye development	A disintegrin and metalloproteinase with thrombospondin motifs 18*
		Bone morphogenetic protein 6*
		Bone morphogenetic protein 7*
		Bone morphogenetic protein receptor type-1B*
		Growth/differentiation factor 3*
		Transcription factor SOX-2*
GO:0001656	metanephros development	Bone morphogenetic protein 4*
		Bone morphogenetic protein 7*
		Fibroblast growth factor 10*
		Fibroblast growth factor 8*
		Glial cell line-derived neurotrophic factor*
		Growth/diﬀerentiation factor 11
		Neurofibromin*
		Sonic hedgehog protein*
GO:0001657	ureteric bud development	BMP-binding endothelial regulator protein*
		Bone morphogenetic protein 4*
		Bone morphogenetic protein 7*
		Cerberus
		Fibroblast growth factor receptor 1
		Glial cell line-derived neurotrophic factor*
		Growth/diﬀerentiation factor 11
		Proto-oncogene tyrosine-protein kinase receptor Ret*
		Secreted frizzled-related protein 1*
GO:0001658	branching involved in ureteric bud morphogenesis	Bone morphogenetic protein 4*
		Fibroblast growth factor 2
		Fibroblast growth factor 8*
		Glial cell line-derived neurotrophic factor*
		Glypican-3
		Integrin-linked protein kinase
		Laminin subunit alpha-5
		Protocadherin Fat 4
		Sonic hedgehog protein*
GO:0001659	temperature homeostasis	Glutathione peroxidase 1*
GO:0001660	fever generation	Interleukin-1 alpha*
		Interleukin-1 beta*
GO:0001666	response to hypoxia	5'-AMP-activated protein kinase catalytic subunit alpha-1*
		72 kDa type IV collagenase*
		ADP-ribosyl cyclase/cyclic ADP-ribose hydrolase 1*
		Angiopoietin-1 receptor*
		Caspase-3
		CREB-binding protein*
		Endoglin
		Endothelin-1 receptor*
		Erythropoietin
		Integrin alpha-2
		Intercellular adhesion molecule 1
		L-lactate dehydrogenase A chain*
		Lymphotoxin-alpha*
		Matrix metalloproteinase-14*
		Neurofibromin*
		Periostin
		Signal transducer CD24*
		Solute carrier family 2, facilitated glucose transporter member 1*
		Stromal cell-derived factor 1*
		TGF-beta receptor type-2
		Thrombospondin-1
		Toll-like receptor 2*
		Transforming growth factor beta receptor type 3*
		Transforming growth factor beta-3* (cleaved form Transforming growth factor beta-3 proprotein)
		Transforming protein RhoA
		Vascular endothelial growth factor A
		Vascular endothelial growth factor C*
		Vascular endothelial growth factor D*
GO:0001667	ameboidal-type cell migration	Protein Wnt-5a
GO:0001678	cellular glucose homeostasis	Phosphatidylinositol 3-kinase regulatory subunit beta*
GO:0001701	in utero embryonic development	Activin receptor type-1*
		Angiopoietin-1
		Apolipoprotein B-100
		Bone morphogenetic protein receptor type-1A
		Complement C5*
		Endothelin-1 receptor*
		Fibroblast growth factor receptor 1
		Guanine nucleotide-binding protein subunit alpha-13
		Integrin beta-1
		Platelet-derived growth factor receptor alpha
		Platelet-derived growth factor receptor beta
		TGF-beta receptor type-2
		Transforming growth factor beta-3* (cleaved form Transforming growth factor beta-3 proprotein)
		Tyrosine-protein kinase receptor Tie-1*
		Vascular endothelial growth factor A
GO:0001702	gastrulation with mouth forming second	Low-density lipoprotein receptor-related protein 6*
GO:0001707	mesoderm formation	Bone morphogenetic protein 4*
		Bone morphogenetic protein 7*
		Bone morphogenetic protein receptor type-1A
		Bone morphogenetic protein receptor type-2
		Inhibin beta A chain*
		Protein wntless homolog
GO:0001708	cell fate specification	Adenomatous polyposis coli protein*
		Integrin beta-1
		Sonic hedgehog protein*
GO:0001714	endodermal cell fate specification	Homeobox protein NANOG*
		Transcription factor SOX-2*
GO:0001736	establishment of planar polarity	Frizzled-3
		Frizzled-6
		Protein Wnt-5a
GO:0001738	morphogenesis of a polarized epithelium	Laminin subunit alpha-5
GO:0001755	neural crest cell migration	Glial cell line-derived neurotrophic factor*
		Laminin subunit alpha-5
		Neurturin
		Proto-oncogene tyrosine-protein kinase receptor Ret*
		Receptor tyrosine-protein kinase erbB-4*
		Sonic hedgehog protein*
GO:0001756	somitogenesis	Bone morphogenetic protein receptor type-1A
		Protein Wnt-5a
		Secreted frizzled-related protein 1*
GO:0001759	organ induction	Bone morphogenetic protein 4*
		Fibroblast growth factor 10*
		Fibroblast growth factor 8*
		Fibroblast growth factor receptor 1
		Glial cell line-derived neurotrophic factor*
GO:0001764	neuron migration	Apoptosis regulator BAX*
		C-C chemokine receptor type 4*
		Fibroblast growth factor 13*
		Fibroblast growth factor receptor 1
		Frizzled-3
		GDNF family receptor alpha-3*
		Integrin alpha-3
		Netrin-1*
		Neural cell adhesion molecule L1-like protein
		Stromal cell-derived factor 1*
		Tyrosine-protein kinase Fyn*
		Tyrosine-protein kinase receptor UFO*
GO:0001765	membrane raft assembly	Protein S100-A10
GO:0001768	establishment of T cell polarity	C-C chemokine receptor type 7*
		C-C motif chemokine 19*
		C-C motif chemokine 21*
		Cytotoxic and regulatory T-cell molecule*
GO:0001771	immunological synapse formation	C-C motif chemokine 19*
		C-C motif chemokine 21*
GO:0001774	microglial cell activation	Clusterin
		Integrin alpha-M*
		Interferon gamma*
		Interleukin-13*
		Interleukin-4*
		Toll-like receptor 2*
		Tumor necrosis factor*
GO:0001775	cell activation	C-C motif chemokine 3*
		Insulin-like growth factor I*
		Platelet-derived growth factor receptor alpha
		Signal transducer CD24*
		Toll-like receptor 2*
GO:0001776	leukocyte homeostasis	Apoptosis regulator BAX*
		Receptor-type tyrosine-protein kinase FLT3*
GO:0001777	T cell homeostatic proliferation	Apoptosis regulator BAX*
GO:0001779	natural killer cell differentiation	Tyrosine-protein kinase receptor UFO*
GO:0001780	neutrophil homeostasis	Junctional adhesion molecule C
GO:0001781	neutrophil apoptotic process	Interleukin-6*
GO:0001782	B cell homeostasis	Apoptosis regulator BAX*
		Caspase-3
		Tumor necrosis factor receptor superfamily member 13B*
		Tumor necrosis factor receptor superfamily member 13C*
		Tyrosine-protein kinase Lyn*
GO:0001783	B cell apoptotic process	Apoptosis regulator BAX*
GO:0001798	positive regulation of type IIa hypersensitivity	Complement C3*
GO:0001805	positive regulation of type III hypersensitivity	Tyrosine-protein kinase BTK*
GO:0001812	positive regulation of type I hypersensitivity	Tyrosine-protein kinase BTK*
GO:0001817	regulation of cytokine production	Caspase-8
		Lactotransferrin
		Toll-like receptor 2*
		Tyrosine-protein kinase Lyn*
GO:0001818	negative regulation of cytokine production	Interleukin-10*
		Tyrosine-protein kinase BTK*
		Tyrosine-protein kinase receptor UFO*
GO:0001819	positive regulation of cytokine production	Cytotoxic and regulatory T-cell molecule*
		Interferon gamma*
		Interleukin-15*
		Interleukin-21*
		Macrophage migration inhibitory factor*
		Monocyte differentiation antigen CD14*
		Protein Wnt-5a
		Serum amyloid A-1 protein
		Tumor necrosis factor ligand superfamily member 4*
		Tumor necrosis factor*
		Tyrosine-protein kinase ITK/TSK*
		Tyrosine-protein kinase TXK*
GO:0001821	histamine secretion	Granulocyte-macrophage colony-stimulating factor*
GO:0001822	kidney development	A disintegrin and metalloproteinase with thrombospondin motifs 1*
		Apoptosis regulator BAX*
		Bone morphogenetic protein 4*
		Bone morphogenetic protein 6*
		Bone morphogenetic protein 7*
		Decorin
		FAS-associated death domain protein*
		Fibroblast growth factor 8*
		Follistatin-related protein 3*
		Glypican-3
		Neprilysin
		Platelet-derived growth factor receptor beta
		Protocadherin Fat 4
		Sonic hedgehog protein*
		Vascular endothelial growth factor A
GO:0001823	mesonephros development	Bone morphogenetic protein 4*
		Bone morphogenetic protein 7*
		Fibroblast growth factor 10*
		Fibroblast growth factor 8*
GO:0001825	blastocyst formation	Furin
GO:0001836	release of cytochrome c from mitochondria	Apoptosis regulator BAX*
		Clusterin
GO:0001837	epithelial to mesenchymal transition	Bone morphogenetic protein 7*
		Endoglin
		Fibroblast growth factor receptor 1
		Protein Wnt-5a
		Transforming growth factor beta receptor type 3*
		Transforming growth factor beta-1 (cleaved from Transforming growth factor beta-1 proprotein)
GO:0001838	embryonic epithelial tube formation	Proto-oncogene tyrosine-protein kinase receptor Ret*
GO:0001839	neural plate morphogenesis	Fibroblast growth factor 8*
GO:0001843	neural tube closure	Bone morphogenetic protein 4*
		Frizzled-3
		Frizzled-6
		Low-density lipoprotein receptor-related protein 6*
		Protein Wnt-5a
		Secreted frizzled-related protein 1*
		Transforming growth factor beta-1 (cleaved from Transforming growth factor beta-1 proprotein)
		Tyrosine-protein kinase ABL1*
GO:0001844	protein insertion into mitochondrial membrane involved in apoptotic signaling pathway	Apoptosis regulator BAX*
GO:0001865	NK T cell differentiation	Tyrosine-protein kinase ITK/TSK*
GO:0001866	NK T cell proliferation	Interleukin-15*
GO:0001869	negative regulation of complement activation, lectin pathway	Plasma protease C1 inhibitor*
GO:0001878	response to yeast	Neuropeptide Y (cleaved form pro-neuropeptide Y)
		Pentraxin-related protein PTX3
GO:0001880	Mullerian duct regression	Bone morphogenetic protein receptor type-1A
GO:0001885	endothelial cell development	Glutathione peroxidase 1*
GO:0001886	endothelial cell morphogenesis	Endostatin (cleaved from Collagen alpha-1(XVIII) chain)
		Hepatocyte growth factor receptor*
		Platelet endothelial cell adhesion molecule*
GO:0001889	liver development	Epidermal growth factor receptor
		Hepatocyte growth factor receptor*
		Neurofibromin*
		Transforming growth factor beta receptor type 3*
GO:0001890	placenta development	Decorin
		Neprilysin
GO:0001892	embryonic placenta development	Epidermal growth factor receptor
		Granulocyte-macrophage colony-stimulating factor*
		Platelet-derived growth factor subunit B
GO:0001893	maternal placenta development	Bone morphogenetic protein receptor type-2
GO:0001894	tissue homeostasis	Platelet-derived growth factor receptor beta
GO:0001895	retina homeostasis	Beta-2-microglobulin*
		Heat shock protein beta-1*
		Lactotransferrin
		Serotransferrin
GO:0001910	regulation of leukocyte mediated cytotoxicity	Intercellular adhesion molecule 1
GO:0001913	T cell mediated cytotoxicity	Cytotoxic and regulatory T-cell molecule*
		MHC class I polypeptide-related sequence A*
GO:0001915	negative regulation of T cell mediated cytotoxicity	Interleukin-7 receptor subunit alpha*
GO:0001916	positive regulation of T cell mediated cytotoxicity	Beta-2-microglobulin*
		FAS-associated death domain protein*
		Interleukin-12 subunit alpha*
		Interleukin-12 subunit beta*
		Interleukin-23 receptor*
		Interleukin-23 subunit alpha*
GO:0001922	B-1 B cell homeostasis	Tyrosine-protein kinase ABL1*
GO:0001932	regulation of protein phosphorylation	Cadherin-5
		Fibronectin
		Heat shock protein beta-1*
		Tumor necrosis factor*
		Tyrosine-protein kinase Fer*
		Tyrosine-protein kinase Lyn*
GO:0001933	negative regulation of protein phosphorylation	Angiopoietin-1
		Insulin-like growth factor-binding protein 3
		Interleukin-2*
		Low-density lipoprotein receptor-related protein 6*
		Transforming growth factor beta-1 (cleaved from Transforming growth factor beta-1 proprotein)
		Tyrosine-protein kinase Lyn*
GO:0001934	positive regulation of protein phosphorylation	Angiopoietin-1
		Angiopoietin-1 receptor*
		Bone morphogenetic protein 4*
		Complement C3*
		Endoglin
		Epidermal growth factor receptor
		Fibroblast growth factor 10*
		Fibroblast growth factor 16*
		Fibroblast growth factor 17*
		Fibroblast growth factor 18*
		Fibroblast growth factor 20*
		Fibroblast growth factor 21*
		Fibroblast growth factor 4*
		Fibroblast growth factor 5*
		Fibroblast growth factor 6*
		Fibroblast growth factor 8*
		Frizzled-1
		Gamma-Thrombin (cleaved from prothrombin)
		HLA class II histocompatibility antigen gamma chain*
		Insulin receptor*
		Integrin beta-3
		Integrin-linked protein kinase
		Interferon gamma*
		Interleukin-1 beta*
		Interleukin-2*
		Matrix metalloproteinase-9*
		Mitogen-activated protein kinase 3
		Muscle, skeletal receptor tyrosine-protein kinase*
		Myeloid-derived growth factor
		Platelet endothelial cell adhesion molecule*
		Protein Wnt-5a
		Receptor tyrosine-protein kinase erbB-2*
		Receptor tyrosine-protein kinase erbB-4*
		Rho-associated protein kinase 2
		Thrombopoietin
		Transferrin receptor protein 1*
		Transforming growth factor beta-1 (cleaved from Transforming growth factor beta-1 proprotein)
		Tumor necrosis factor*
		Tyrosine-protein kinase ABL1*
		Tyrosine-protein kinase Lyn*
		Urokinase plasminogen activator surface receptor*
		Vascular endothelial growth factor A
		Vascular endothelial growth factor C*
		Vascular endothelial growth factor D*
		Vascular endothelial growth factor receptor 2
		Vascular endothelial growth factor receptor 3*
GO:0001935	endothelial cell proliferation	Angiopoietin-1 receptor*
		Angiopoietin-4
		Bone morphogenetic protein receptor type-2
		Matrix metalloproteinase-14*
GO:0001936	regulation of endothelial cell proliferation	Angiopoietin-1
		Fibroblast growth factor 16*
		Fibroblast growth factor 18*
GO:0001937	negative regulation of endothelial cell proliferation	Apolipoprotein E*
		Endoglin
		Growth/differentiation factor 2*
		Neurofibromin*
		SPARC
		Thrombospondin-1
		Tumor necrosis factor*
GO:0001938	positive regulation of endothelial cell proliferation	Angiopoietin-1 receptor*
		Bone morphogenetic protein 4*
		Bone morphogenetic protein 6*
		Bone morphogenetic protein receptor type-2
		Cadherin-13
		C-C chemokine receptor type 3*
		C-C motif chemokine 26*
		Eotaxin
		Fibroblast growth factor 2
		Growth/differentiation factor 2*
		Integrin beta-3
		Interleukin-10*
		Leucine-rich alpha-2-glycoprotein*
		Myeloid-derived growth factor
		Platelet-derived growth factor subunit B
		Protein Wnt-5a
		Stromal cell-derived factor 1*
		Vascular endothelial growth factor A
		Vascular endothelial growth factor C*
		Vascular endothelial growth factor D*
		Vascular endothelial growth factor receptor 2
		Vascular endothelial growth factor receptor 3*
GO:0001941	postsynaptic membrane organization	Glial cell line-derived neurotrophic factor*
GO:0001942	hair follicle development	Activin receptor type-1*
		Ectodysplasin-A*
		Epidermal growth factor receptor
		Frizzled-3
		Frizzled-6
		Inhibin beta A chain*
		Laminin subunit alpha-5
		Sonic hedgehog protein*
		Tumor necrosis factor receptor superfamily member 19*
GO:0001944	vasculature development	Bone morphogenetic protein 4*
		Bone morphogenetic protein receptor type-2
		Sonic hedgehog protein*
		Vascular endothelial growth factor receptor 3*
GO:0001945	lymph vessel development	Vascular endothelial growth factor receptor 3*
GO:0001946	lymphangiogenesis	Activin receptor type-2B*
		Bone morphogenetic protein receptor type-2
		Vascular endothelial growth factor receptor 3*
GO:0001947	heart looping	Endoglin
		Fibroblast growth factor 8*
		Protein Wnt-5a
		Sonic hedgehog protein*
		TGF-beta receptor type-2
GO:0001952	regulation of cell-matrix adhesion	Neurofibromin*
GO:0001953	negative regulation of cell-matrix adhesion	Periostin
		Thrombospondin-1
GO:0001954	positive regulation of cell-matrix adhesion	Cadherin-13
		C-C chemokine receptor type 7*
		C-C motif chemokine 21*
		C-C motif chemokine 28*
		Integrin-linked protein kinase
		Platelet glycoprotein 4*
		Secreted frizzled-related protein 1*
GO:0001955	blood vessel maturation	72 kDa type IV collagenase*
		Cadherin-5
		Sphingosine 1-phosphate receptor 1*
GO:0001957	intramembranous ossification	72 kDa type IV collagenase*
		Collagen alpha-1(I) chain
		Fibroblast growth factor 18*
GO:0001958	endochondral ossification	Angiopoietin-1 receptor*
		Bone morphogenetic protein 4*
		Bone morphogenetic protein 6*
		Collagen alpha-1(I) chain
		Fibroblast growth factor 18*
		Fibroblast growth factor receptor 3*
		Matrix metalloproteinase-14*
GO:0001959	regulation of cytokine-mediated signaling pathway	Signal transducer CD24*
GO:0001960	negative regulation of cytokine-mediated signaling pathway	Interleukin-36 receptor antagonist protein*
GO:0001961	positive regulation of cytokine-mediated signaling pathway	HLA class II histocompatibility antigen gamma chain*
		Interleukin-7*
		Tyrosine-protein kinase receptor UFO*
GO:0001967	suckling behavior	Ciliary neurotrophic factor receptor subunit alpha*
GO:0001970	positive regulation of activation of membrane attack complex	Complement C3*
GO:0001971	negative regulation of activation of membrane attack complex	CD59 glycoprotein*
GO:0001974	blood vessel remodeling	Activin receptor type-2B*
		Apoptosis regulator BAX*
		Bone morphogenetic protein receptor type-2
		C-C chemokine receptor type 2*
		Fibroblast growth factor 10*
		Fibroblast growth factor 8*
		Tyrosine-protein kinase receptor UFO*
GO:0001975	response to amphetamine	Intercellular adhesion molecule 1
GO:0001984	artery vasodilation involved in baroreceptor response to increased systemic arterial blood pressure	Calcitonin
GO:0001998	angiotensin-mediated vasoconstriction involved in regulation of systemic arterial blood pressure	Transforming protein RhoA
GO:0002003	angiotensin maturation	Neprilysin
GO:0002009	morphogenesis of an epithelium	Protein Wnt-5a
		Vinculin
GO:0002011	morphogenesis of an epithelial sheet	Laminin subunit alpha-1
GO:0002021	response to dietary excess	Apolipoprotein E*
		Neurosecretory protein VGF*
		ProSAAS
GO:0002040	sprouting angiogenesis	Angiopoietin-1
		Angiopoietin-1 receptor*
		Cadherin-13
		Cell division control protein 42 homolog
		Endoglin
		Thrombospondin-1
		Vascular endothelial growth factor A
		Vascular endothelial growth factor C*
		Vascular endothelial growth factor D*
		Vascular endothelial growth factor receptor 2
		Vascular endothelial growth factor receptor 3*
GO:0002042	cell migration involved in sprouting angiogenesis	Ephrin type-B receptor 4*
		Fibroblast growth factor 2
		Gremlin-1
		Integrin beta-1
		Vascular endothelial growth factor A
		Vascular endothelial growth factor receptor 2
GO:0002043	blood vessel endothelial cell proliferation involved in sprouting angiogenesis	BMP-binding endothelial regulator protein*
		Bone morphogenetic protein 4*
		Integrin beta-1-binding protein 1
GO:0002052	positive regulation of neuroblast proliferation	Frizzled-3
		Sonic hedgehog protein*
		Vascular endothelial growth factor A
		Vascular endothelial growth factor C*
GO:0002053	positive regulation of mesenchymal cell proliferation	Bone morphogenetic protein receptor type-1A
		Fibroblast growth factor receptor 1
		Protein Wnt-5a
		Sonic hedgehog protein*
		TGF-beta receptor type-2
		Vascular endothelial growth factor A
GO:0002062	chondrocyte differentiation	Bone morphogenetic protein 4*
		Bone morphogenetic protein receptor type-1A
		Bone morphogenetic protein receptor type-1B*
		Fibroblast growth factor receptor 1
		Fibroblast growth factor receptor 3*
		Protein Wnt-5b
		Transforming growth factor beta-1 (cleaved from Transforming growth factor beta-1 proprotein)
		Transforming growth factor-beta-induced protein ig-h3
GO:0002063	chondrocyte development	Bone morphogenetic protein receptor type-1B*
		Bone morphogenetic protein receptor type-2
		Fibroblast growth factor 18*
GO:0002070	epithelial cell maturation	Progesterone receptor
GO:0002076	osteoblast development	Sonic hedgehog protein*
GO:0002086	diaphragm contraction	Troponin C, slow skeletal and cardiac muscles*
GO:0002088	lens development in camera-type eye	Protein Wnt-5a
		TGF-beta receptor type-2
GO:0002090	regulation of receptor internalization	Dickkopf-related protein 1*
GO:0002092	positive regulation of receptor internalization	Angiopoietin-1
		CD63 antigen
		E-Selectin
		Gremlin-1
		Hepcidin
		Insulin receptor*
		Pro-epidermal growth factor*
		Secreted frizzled-related protein 4*
		Somatotropin*
		Vascular endothelial growth factor A
GO:0002158	osteoclast proliferation	Tumor necrosis factor ligand superfamily member 11*
GO:0002215	defense response to nematode	Tumor necrosis factor ligand superfamily member 4*
GO:0002218	activation of innate immune response	Toll-like receptor 4*
GO:0002223	stimulatory C-type lectin receptor signaling pathway	CREB-binding protein*
		Intercellular adhesion molecule 2
		Mucin-1*
		Mucin-16*
		Tyrosine-protein kinase Fyn*
		Tyrosine-protein kinase Lyn*
GO:0002224	toll-like receptor signaling pathway	Apolipoprotein B-100
		Cathepsin B
		Fibrinopeptide A (cleaved from Fibrinogen alpha chain)
		Lipopolysaccharide-binding protein*
		Monocyte differentiation antigen CD14*
		Platelet glycoprotein 4*
		Protein S100-A8
		Toll-like receptor 2*
		Toll-like receptor 4*
GO:0002225	positive regulation of antimicrobial peptide production	Interleukin-17A*
GO:0002227	innate immune response in mucosa	Apolipoprotein A-IV*
		Beta-defensin 1*
		Interleukin-4*
		Lactotransferrin
GO:0002230	positive regulation of defense response to virus by host	Interleukin-12 subunit beta*
		Interleukin-23 receptor*
		Interleukin-23 subunit alpha*
		Interleukin-27 subunit alpha*
		Interleukin-4*
GO:0002232	leukocyte chemotaxis involved in inflammatory response	Lipopolysaccharide-binding protein*
GO:0002237	response to molecule of bacterial origin	Beta-2-microglobulin*
		C-X-C motif chemokine 2*
		Interleukin-10*
		Interleukin-8*
		Monocyte differentiation antigen CD14*
		Signal transducer CD24*
		Toll-like receptor 2*
GO:0002244	hematopoietic progenitor cell differentiation	Bone morphogenetic protein 4*
		Elongation factor 2*
		Follistatin
		Follistatin-related protein 3*
		Inhibin beta A chain*
		Mast/stem cell growth factor receptor Kit
		Platelet-derived growth factor receptor alpha
		Platelet-derived growth factor receptor beta
		Secreted frizzled-related protein 1*
		Transforming growth factor beta-1 (cleaved from Transforming growth factor beta-1 proprotein)
		Tumor necrosis factor receptor superfamily member 13B*
		Vascular endothelial growth factor receptor 1*
GO:0002248	connective tissue replacement involved in inflammatory response wound healing	Interleukin-1 alpha*
		Transforming growth factor beta-1 (cleaved from Transforming growth factor beta-1 proprotein)
GO:0002250	adaptive immune response	CD166 antigen
		Cytoplasmic tyrosine-protein kinase BMX*
		Cytotoxic and regulatory T-cell molecule*
		Cytotoxic T-lymphocyte protein 4*
		Fibrinogen-like protein 1*
		Fibrinopeptide A (cleaved from Fibrinogen alpha chain)
		HLA class II histocompatibility antigen gamma chain*
		Interferon beta*
		Interferon gamma*
		Interleukin-17A*
		Interleukin-2*
		Junctional adhesion molecule C
		Lymphocyte activation gene 3 protein*
		MHC class I polypeptide-related sequence A*
		Natural killer cell receptor 2B4*
		Tumor necrosis factor receptor superfamily member 13B*
		Tumor necrosis factor receptor superfamily member 13C*
		Tumor necrosis factor receptor superfamily member 14*
		Tumor necrosis factor receptor superfamily member 17*
		Tyrosine-protein kinase BTK*
		Tyrosine-protein kinase Fyn*
		Tyrosine-protein kinase ITK/TSK*
		Tyrosine-protein kinase Lyn*
		Tyrosine-protein kinase Tec*
		Tyrosine-protein kinase TXK*
		Tyrosine-protein kinase ZAP-70*
GO:0002260	lymphocyte homeostasis	Tumor necrosis factor receptor superfamily member 17*
GO:0002262	myeloid cell homeostasis	Apoptosis regulator BAX*
		Hepcidin
GO:0002265	astrocyte activation involved in immune response	Progranulin
GO:0002270	plasmacytoid dendritic cell activation	Lymphocyte activation gene 3 protein*
GO:0002281	macrophage activation involved in immune response	Interferon gamma*
		Lipopolysaccharide-binding protein*
GO:0002282	microglial cell activation involved in immune response	Progranulin
GO:0002286	T cell activation involved in immune response	HLA class II histocompatibility antigen gamma chain*
		Interferon beta*
GO:0002291	T cell activation via T cell receptor contact with antigen bound to MHC molecule on antigen presenting cell	Intercellular adhesion molecule 1
GO:0002305	CD8-positive, gamma-delta intraepithelial T cell differentiation	C-C chemokine receptor type 9*
GO:0002312	B cell activation involved in immune response	Interferon beta*
GO:0002314	germinal center B cell differentiation	Interleukin-21*
GO:0002318	myeloid progenitor cell differentiation	Junctional adhesion molecule C
		Mast/stem cell growth factor receptor Kit
		Receptor-type tyrosine-protein kinase FLT3*
GO:0002320	lymphoid progenitor cell differentiation	Bone morphogenetic protein 4*
		Mast/stem cell growth factor receptor Kit
		Sonic hedgehog protein*
GO:0002322	B cell proliferation involved in immune response	Toll-like receptor 4*
		Tyrosine-protein kinase ABL1*
GO:0002323	natural killer cell activation involved in immune response	Interferon beta*
		Interleukin-12 subunit beta*
		Natural killer cell receptor 2B4*
GO:0002327	immature B cell differentiation	Mast/stem cell growth factor receptor Kit
GO:0002328	pro-B cell differentiation	Receptor-type tyrosine-protein kinase FLT3*
GO:0002333	transitional one stage B cell differentiation	Tyrosine-protein kinase ABL1*
GO:0002344	B cell affinity maturation	Tyrosine-protein kinase BTK*
GO:0002352	B cell negative selection	Apoptosis regulator BAX*
GO:0002355	detection of tumor cell	Cytotoxic and regulatory T-cell molecule*
GO:0002358	B cell homeostatic proliferation	Apoptosis regulator BAX*
GO:0002360	T cell lineage commitment	Interleukin-7*
GO:0002363	alpha-beta T cell lineage commitment	Transforming protein RhoA
GO:0002366	leukocyte activation involved in immune response	Interleukin-2*
GO:0002371	dendritic cell cytokine production	Mast/stem cell growth factor receptor Kit
GO:0002376	immune system process	Adhesion G protein-coupled receptor B1*
		Antileukoproteinase*
		Beta-2-microglobulin*
		CD166 antigen
		Clusterin
		Complement C2*
		Complement C3*
		Complement C5*
		Cytotoxic and regulatory T-cell molecule*
		Cytotoxic T-lymphocyte protein 4*
		FAS-associated death domain protein*
		Fibrinogen-like protein 1*
		Fibrinopeptide A (cleaved from Fibrinogen alpha chain)
		Galectin-3
		Haptoglobin
		HLA class II histocompatibility antigen gamma chain*
		Integrin alpha-M*
		Interferon regulatory factor 6*
		Interleukin-1 receptor-like 2*
		Interleukin-17A*
		Interleukin-2 receptor subunit alpha*
		Interleukin-2*
		Interleukin-23 receptor*
		Interleukin-23 subunit alpha*
		Interleukin-27 subunit alpha*
		Interleukin-36 gamma*
		Interleukin-36 receptor antagonist protein*
		Junctional adhesion molecule-like*
		Lactotransferrin
		Lipopolysaccharide-binding protein*
		Lymphocyte activation gene 3 protein*
		Macrophage migration inhibitory factor*
		MHC class I polypeptide-related sequence A*
		Monocyte differentiation antigen CD14*
		Natural killer cell receptor 2B4*
		Plasma protease C1 inhibitor*
		Protein S100-A12*
		Protein S100-A8
		Toll-like receptor 2*
		Toll-like receptor 4*
		Tumor necrosis factor ligand superfamily member 13*
		Tumor necrosis factor receptor superfamily member 13B*
		Tumor necrosis factor receptor superfamily member 13C*
		Tumor necrosis factor receptor superfamily member 14*
		Tumor necrosis factor receptor superfamily member 17*
		Tyrosine-protein kinase BTK*
		Tyrosine-protein kinase Fyn*
		Tyrosine-protein kinase HCK*
		Tyrosine-protein kinase ITK/TSK*
		Tyrosine-protein kinase Lyn*
		Tyrosine-protein kinase receptor UFO*
		Tyrosine-protein kinase Tec*
		Tyrosine-protein kinase TXK*
		Tyrosine-protein kinase ZAP-70*
GO:0002384	hepatic immune response	Interleukin-6*
GO:0002385	mucosal immune response	Interferon lambda-2*
GO:0002407	dendritic cell chemotaxis	C-C chemokine receptor type 1*
		C-C chemokine receptor type 2*
		C-C chemokine receptor type 5*
		C-C chemokine receptor type 6*
		C-C chemokine receptor type 7*
		C-C motif chemokine 19*
		C-C motif chemokine 21*
		C-C motif chemokine 5*
GO:0002408	myeloid dendritic cell chemotaxis	C-C chemokine receptor type 7*
		C-C motif chemokine 19*
GO:0002418	immune response to tumor cell	MHC class I polypeptide-related sequence A*
GO:0002431	Fc receptor mediated stimulatory signaling pathway	Tyrosine-protein kinase Lyn*
GO:0002434	immune complex clearance	Clusterin
GO:0002437	inflammatory response to antigenic stimulus	Interleukin-1 alpha*
		Interleukin-1 beta*
		Interleukin-1 family member 10*
		Interleukin-2 receptor subunit alpha*
		Interleukin-36 gamma*
		Interleukin-36 receptor antagonist protein*
GO:0002438	acute inflammatory response to antigenic stimulus	Intercellular adhesion molecule 1
GO:0002439	chronic inflammatory response to antigenic stimulus	Tumor necrosis factor*
GO:0002446	neutrophil mediated immunity	Interleukin-6*
GO:0002457	T cell antigen processing and presentation	Intercellular adhesion molecule 1
GO:0002474	antigen processing and presentation of peptide antigen via MHC class I	Beta-2-microglobulin*
		Calreticulin
GO:0002479	antigen processing and presentation of exogenous peptide antigen via MHC class I, TAP-dependent	Beta-2-microglobulin*
		Calreticulin
		Integrin alpha-V
		Integrin beta-5
		Platelet glycoprotein 4*
GO:0002480	antigen processing and presentation of exogenous peptide antigen via MHC class I, TAP-independent	Beta-2-microglobulin*
GO:0002481	antigen processing and presentation of exogenous protein antigen via MHC class Ib, TAP-dependent	Beta-2-microglobulin*
GO:0002502	peptide antigen assembly with MHC class I protein complex	Calreticulin
GO:0002507	tolerance induction	C-C chemokine receptor type 4*
GO:0002513	tolerance induction to self antigen	Tyrosine-protein kinase Lyn*
GO:0002521	leukocyte differentiation	Ras-related protein R-Ras
GO:0002522	leukocyte migration involved in immune response	Tyrosine-protein kinase HCK*
GO:0002523	leukocyte migration involved in inflammatory response	C-C chemokine receptor type 6*
		E-Selectin
		Junctional adhesion molecule C
		Protein S100-A8
GO:0002526	acute inflammatory response	Haptoglobin
		Protein S100-A8
		Triggering receptor expressed on myeloid cells 1*
		Tumor necrosis factor ligand superfamily member 4*
GO:0002532	production of molecular mediator involved in inflammatory response	Platelet glycoprotein 4*
GO:0002537	nitric oxide production involved in inflammatory response	Toll-like receptor 4*
GO:0002544	chronic inflammatory response	Eotaxin
		Protein S100-A8
		Thrombospondin-1
GO:0002548	monocyte chemotaxis	Calcitonin
		C-C motif chemokine 1*
		C-C motif chemokine 13*
		C-C motif chemokine 14*
		C-C motif chemokine 16*
		C-C motif chemokine 18*
		C-C motif chemokine 19*
		C-C motif chemokine 2*
		C-C motif chemokine 21*
		C-C motif chemokine 22*
		C-C motif chemokine 26*
		C-C motif chemokine 3*
		C-C motif chemokine 4*
		C-C motif chemokine 5*
		C-C motif chemokine 7*
		C-C motif chemokine 8*
		Eotaxin
		Galectin-3
		Interleukin-6*
		Platelet-derived growth factor subunit B
		Protein S100-A12*
		Tumor necrosis factor ligand superfamily member 11*
		Vascular endothelial growth factor receptor 1*
GO:0002551	mast cell chemotaxis	Eotaxin
		Mast/stem cell growth factor receptor Kit
GO:0002553	histamine secretion by mast cell	Tyrosine-protein kinase BTK*
		Tyrosine-protein kinase Lyn*
GO:0002573	myeloid leukocyte differentiation	Mast/stem cell growth factor receptor Kit
GO:0002575	basophil chemotaxis	Vascular endothelial growth factor A
GO:0002576	platelet degranulation	Alpha-1-acid glycoprotein 1*
		Alpha-1-antitrypsin
		Alpha-1B-glycoprotein*
		Angiostatin (cleaved from plasminogen)
		Annexin A5
		CD63 antigen
		Clusterin
		Coagulation factor XIII A chain
		Fibrinopeptide A (cleaved from Fibrinogen alpha chain)
		Fibronectin
		Fructose-bisphosphate aldolase A*
		Insulin-like growth factor I*
		Integrin beta-3
		Lysosome-associated membrane glycoprotein 2*
		Metalloproteinase inhibitor 3*
		Neutrophil-activating peptide 2 (cleaved from Platelet basic protein)*
		Plasma protease C1 inhibitor*
		Platelet endothelial cell adhesion molecule*
		Platelet glycoprotein 4*
		Platelet-derived growth factor subunit B
		Pro-epidermal growth factor*
		Protocadherin-7
		P-selectin
		Serotransferrin
		SPARC
		Thrombospondin-1
		Transforming growth factor beta-1 (cleaved from Transforming growth factor beta-1 proprotein)
		Transforming growth factor beta-3* (cleaved form Transforming growth factor beta-3 proprotein)
		Tyrosine-protein kinase Lyn*
		Vascular endothelial growth factor A
		Vascular endothelial growth factor C*
		Vascular endothelial growth factor D*
		Vinculin
GO:0002581	negative regulation of antigen processing and presentation of peptide or polysaccharide antigen via MHC class II	Thrombospondin-1
GO:0002605	negative regulation of dendritic cell antigen processing and presentation	Thrombospondin-1
GO:0002606	positive regulation of dendritic cell antigen processing and presentation	C-C chemokine receptor type 7*
		C-C motif chemokine 19*
		C-C motif chemokine 21*
		HLA class II histocompatibility antigen gamma chain*
GO:0002636	positive regulation of germinal center formation	Tumor necrosis factor receptor superfamily member 13C*
GO:0002637	regulation of immunoglobulin production	Tumor necrosis factor*
GO:0002638	negative regulation of immunoglobulin production	Interleukin-13 receptor subunit alpha-2*
GO:0002639	positive regulation of immunoglobulin production	Interleukin-13*
		Interleukin-2*
		Interleukin-21*
		Interleukin-5*
		Tumor necrosis factor ligand superfamily member 4*
GO:0002651	positive regulation of tolerance induction to self antigen	TGF-beta receptor type-2
GO:0002663	positive regulation of B cell tolerance induction	TGF-beta receptor type-2
GO:0002664	regulation of T cell tolerance induction	Interleukin-2 receptor subunit alpha*
GO:0002666	positive regulation of T cell tolerance induction	TGF-beta receptor type-2
GO:0002667	regulation of T cell anergy	Galectin-10*
GO:0002674	negative regulation of acute inflammatory response	Interleukin-4*
GO:0002675	positive regulation of acute inflammatory response	Interleukin-6*
GO:0002676	regulation of chronic inflammatory response	C-C motif chemokine 5*
GO:0002677	negative regulation of chronic inflammatory response	Interleukin-4*
GO:0002682	regulation of immune system process	Alpha-1-acid glycoprotein 1*
GO:0002687	positive regulation of leukocyte migration	C-C motif chemokine 8*
		Integrin alpha-2
		Integrin alpha-4
		Mucosal addressin cell adhesion molecule 1
		P-selectin
		Vascular endothelial growth factor A
GO:0002689	negative regulation of leukocyte chemotaxis	Gremlin-1
GO:0002690	positive regulation of leukocyte chemotaxis	C-X-C motif chemokine 10*
		Interleukin-6*
GO:0002693	positive regulation of cellular extravasation	Intercellular adhesion molecule 1
GO:0002695	negative regulation of leukocyte activation	OX-2 membrane glycoprotein*
GO:0002711	positive regulation of T cell mediated immunity	Interleukin-1 beta*
GO:0002719	negative regulation of cytokine production involved in immune response	Tumor necrosis factor*
GO:0002720	positive regulation of cytokine production involved in immune response	Tumor necrosis factor receptor superfamily member 14*
GO:0002721	regulation of B cell cytokine production	Tyrosine-protein kinase BTK*
GO:0002724	regulation of T cell cytokine production	C-C chemokine receptor type 2*
		Galectin-10*
GO:0002726	positive regulation of T cell cytokine production	Beta-2-microglobulin*
		Tumor necrosis factor ligand superfamily member 4*
GO:0002730	regulation of dendritic cell cytokine production	Toll-like receptor 4*
GO:0002740	negative regulation of cytokine secretion involved in immune response	Angiopoietin-1
		Interleukin-10*
GO:0002741	positive regulation of cytokine secretion involved in immune response	Mitogen-activated protein kinase 3
		Protein Wnt-5a
GO:0002753	cytoplasmic pattern recognition receptor signaling pathway	Polyubiquitin-B*
GO:0002755	MyD88-dependent toll-like receptor signaling pathway	Monocyte differentiation antigen CD14*
		Platelet glycoprotein 4*
		Polyubiquitin-B*
		Toll-like receptor 2*
		Toll-like receptor 4*
		Tyrosine-protein kinase BTK*
GO:0002756	MyD88-independent toll-like receptor signaling pathway	Monocyte differentiation antigen CD14*
		Polyubiquitin-B*
		Toll-like receptor 4*
GO:0002758	innate immune response-activating signal transduction	Tyrosine-protein kinase HCK*
GO:0002762	negative regulation of myeloid leukocyte differentiation	Nucleoside diphosphate kinase A
		Tyrosine-protein kinase Lyn*
GO:0002768	immune response-regulating cell surface receptor signaling pathway	Signal transducer CD24*
		Tyrosine-protein kinase Lyn*
GO:0002774	Fc receptor mediated inhibitory signaling pathway	Tyrosine-protein kinase Lyn*
GO:0002792	negative regulation of peptide secretion	HLA class II histocompatibility antigen gamma chain*
GO:0002793	positive regulation of peptide secretion	Protein S100-A8
GO:0002819	regulation of adaptive immune response	Tumor necrosis factor ligand superfamily member 4*
GO:0002821	positive regulation of adaptive immune response	FAS-associated death domain protein*
GO:0002826	negative regulation of T-helper 1 type immune response	Interleukin-1 receptor-like 1*
GO:0002827	positive regulation of T-helper 1 type immune response	C-C chemokine receptor type 2*
		Interleukin-12 subunit beta*
		Interleukin-23 receptor*
		Interleukin-23 subunit alpha*
GO:0002829	negative regulation of type 2 immune response	C-C chemokine receptor type 2*
		Interferon lambda-1*
GO:0002830	positive regulation of type 2 immune response	HLA class II histocompatibility antigen gamma chain*
		Tumor necrosis factor ligand superfamily member 4*
GO:0002860	positive regulation of natural killer cell mediated cytotoxicity directed against tumor cell target	Cytotoxic and regulatory T-cell molecule*
		Interleukin-12 subunit alpha*
		Interleukin-12 subunit beta*
GO:0002862	negative regulation of inflammatory response to antigenic stimulus	Beta-endorphin (Pro-opiomelanocortin)*
		Calcitonin
		Furin
		Glutathione peroxidase 1*
		Glycoprotein hormones alpha chain*
		Interleukin-12 subunit beta*
		Islet amyloid polypeptide*
		Lutropin-choriogonadotropic hormone receptor*
		pro-Glucagon
		Scavenger receptor cysteine-rich type 1 protein M130*
		Thyrotropin subunit beta*
		Tyrosine-protein kinase Fyn*
		Tyrosine-protein kinase HCK*
		Tyrosine-protein kinase Lyn*
GO:0002875	negative regulation of chronic inflammatory response to antigenic stimulus	Interleukin-10*
GO:0002876	positive regulation of chronic inflammatory response to antigenic stimulus	Lymphotoxin-alpha*
		Tumor necrosis factor*
GO:0002885	positive regulation of hypersensitivity	C-C chemokine receptor type 7*
GO:0002891	positive regulation of immunoglobulin mediated immune response	Tumor necrosis factor ligand superfamily member 4*
GO:0002902	regulation of B cell apoptotic process	Tyrosine-protein kinase BTK*
		Tyrosine-protein kinase Lyn*
GO:0002903	negative regulation of B cell apoptotic process	Interleukin-2*
GO:0002904	positive regulation of B cell apoptotic process	Apoptosis regulator BAX*
		Interleukin-10*
GO:0002906	negative regulation of mature B cell apoptotic process	HLA class II histocompatibility antigen gamma chain*
GO:0002922	positive regulation of humoral immune response	C-C chemokine receptor type 7*
GO:0002925	positive regulation of humoral immune response mediated by circulating immunoglobulin	Low affinity immunoglobulin epsilon Fc receptor*
		Lymphotoxin-alpha*
		Tumor necrosis factor*
GO:0002931	response to ischemia	Elongation factor 2*
		Rho-associated protein kinase 2
GO:0003007	heart morphogenesis	Bone morphogenetic protein receptor type-1A
		Collagen alpha-1(V) chain
		Ephrin type-B receptor 4*
		Fibroblast growth factor 8*
		Insulin receptor*
		Protocadherin Fat 4
		Transforming growth factor beta receptor type 3*
		Vascular endothelial growth factor A
GO:0003009	skeletal muscle contraction	Elongation factor 2*
		Troponin C, slow skeletal and cardiac muscles*
GO:0003014	renal system process	Bone morphogenetic protein 4*
GO:0003015	heart process	Tyrosine-protein kinase Fyn*
GO:0003016	respiratory system process	Vascular endothelial growth factor receptor 3*
GO:0003044	regulation of systemic arterial blood pressure mediated by a chemical signal	Solute carrier family 2, facilitated glucose transporter member 5*
GO:0003073	regulation of systemic arterial blood pressure	Kallikrein 2
		Periostin
GO:0003084	positive regulation of systemic arterial blood pressure	Endoglin
GO:0003085	negative regulation of systemic arterial blood pressure	Bone morphogenetic protein receptor type-2
		Natriuretic peptides B*
GO:0003100	regulation of systemic arterial blood pressure by endothelin	Transforming protein RhoA
GO:0003104	positive regulation of glomerular filtration	Platelet-derived growth factor subunit B
GO:0003130	BMP signaling pathway involved in heart induction	Bone morphogenetic protein 4*
GO:0003138	primary heart field specification	Protein Wnt-5a
GO:0003139	secondary heart field specification	Bone morphogenetic protein 4*
		Protein Wnt-5a
GO:0003140	determination of left/right asymmetry in lateral mesoderm	DAN domain family member 5*
		Sonic hedgehog protein*
GO:0003148	outflow tract septum morphogenesis	Bone morphogenetic protein 4*
		Bone morphogenetic protein receptor type-1A
		Bone morphogenetic protein receptor type-2
		Endoglin
		Fibroblast growth factor 8*
		TGF-beta receptor type-2
GO:0003149	membranous septum morphogenesis	Bone morphogenetic protein 4*
		Frizzled-1
		TGF-beta receptor type-2
GO:0003150	muscular septum morphogenesis	Bone morphogenetic protein 4*
		Frizzled-1
		Transforming growth factor beta receptor type 3*
GO:0003151	outflow tract morphogenesis	Bone morphogenetic protein 4*
		Bone morphogenetic protein receptor type-1A
		Bone morphogenetic protein receptor type-2
		Fibroblast growth factor 8*
		Frizzled-1
		Integrin-linked protein kinase
		TGF-beta receptor type-2
		Transforming growth factor beta receptor type 3*
		Vascular endothelial growth factor A
GO:0003158	endothelium development	Vascular endothelial growth factor receptor 2
GO:0003161	cardiac conduction system development	Bone morphogenetic protein receptor type-1A
		Cell division control protein 42 homolog
GO:0003169	coronary vein morphogenesis	Vascular endothelial growth factor A
GO:0003176	aortic valve development	Bone morphogenetic protein receptor type-2
GO:0003177	pulmonary valve development	Bone morphogenetic protein receptor type-2
GO:0003179	heart valve morphogenesis	Transforming growth factor beta-1 (cleaved from Transforming growth factor beta-1 proprotein)
GO:0003180	aortic valve morphogenesis	Bone morphogenetic protein 4*
		Rho-associated protein kinase 1
		Rho-associated protein kinase 2
		Transforming growth factor beta-1 (cleaved from Transforming growth factor beta-1 proprotein)
GO:0003181	atrioventricular valve morphogenesis	Bone morphogenetic protein receptor type-2
		TGF-beta receptor type-2
GO:0003183	mitral valve morphogenesis	Bone morphogenetic protein receptor type-1A
		Bone morphogenetic protein receptor type-2
GO:0003184	pulmonary valve morphogenesis	Bone morphogenetic protein 4*
GO:0003186	tricuspid valve morphogenesis	Bone morphogenetic protein receptor type-1A
		Bone morphogenetic protein receptor type-2
		TGF-beta receptor type-2
GO:0003197	endocardial cushion development	Bone morphogenetic protein 4*
		Bone morphogenetic protein receptor type-2
GO:0003198	epithelial to mesenchymal transition involved in endocardial cushion formation	Bone morphogenetic protein 4*
		Endoglin
		Fibroblast growth factor 8*
GO:0003203	endocardial cushion morphogenesis	Bone morphogenetic protein receptor type-1A
		Endoglin
GO:0003208	cardiac ventricle morphogenesis	Endoglin
GO:0003209	cardiac atrium morphogenesis	Endoglin
GO:0003214	cardiac left ventricle morphogenesis	TGF-beta receptor type-2
GO:0003215	cardiac right ventricle morphogenesis	Bone morphogenetic protein 4*
		Bone morphogenetic protein receptor type-1A
GO:0003222	ventricular trabecula myocardium morphogenesis	Bone morphogenetic protein receptor type-1A
		Endoglin
		Neuregulin-1 (cleaved form pro-neuregulin-1, membrane-bound isoform)
GO:0003223	ventricular compact myocardium morphogenesis	Bone morphogenetic protein receptor type-1A
		Transforming growth factor beta receptor type 3*
GO:0003245	cardiac muscle tissue growth involved in heart morphogenesis	Sphingosine 1-phosphate receptor 1*
GO:0003252	negative regulation of cell proliferation involved in heart valve morphogenesis	Bone morphogenetic protein receptor type-2
GO:0003254	regulation of membrane depolarization	Beta-2-microglobulin*
		Fibroblast growth factor 12*
GO:0003257	positive regulation of transcription from RNA polymerase II promoter involved in myocardial precursor cell differentiation	Gremlin-1
GO:0003272	endocardial cushion formation	Bone morphogenetic protein 5*
		Bone morphogenetic protein 7*
		Bone morphogenetic protein receptor type-1A
GO:0003273	cell migration involved in endocardial cushion formation	Endoglin
GO:0003274	endocardial cushion fusion	TGF-beta receptor type-2
GO:0003277	apoptotic process involved in endocardial cushion morphogenesis	Bone morphogenetic protein 4*
GO:0003279	cardiac septum development	Bone morphogenetic protein 4*
GO:0003281	ventricular septum development	DAN domain family member 5*
		Latent-transforming growth factor beta-binding protein 1
		Protein Wnt-5a
GO:0003283	atrial septum development	DAN domain family member 5*
		Protein Wnt-5a
GO:0003323	type B pancreatic cell development	Bone morphogenetic protein 4*
		Bone morphogenetic protein 5*
		Bone morphogenetic protein 6*
		Protein Wnt-5a
GO:0003326	pancreatic A cell fate commitment	Neurogenic differentiation factor 1*
GO:0003329	pancreatic PP cell fate commitment	Neurogenic differentiation factor 1*
GO:0003337	mesenchymal to epithelial transition involved in metanephros morphogenesis	Bone morphogenetic protein 4*
		Glial cell line-derived neurotrophic factor*
		Gremlin-1
GO:0003338	metanephros morphogenesis	Fibroblast growth factor 10*
GO:0003344	pericardium morphogenesis	Bone morphogenetic protein 5*
		Bone morphogenetic protein 7*
		Low-density lipoprotein receptor-related protein 6*
		Protein Wnt-5a
GO:0003360	brainstem development	Ciliary neurotrophic factor receptor subunit alpha*
GO:0003363	lamellipodium assembly involved in ameboidal cell migration	SLIT-ROBO Rho GTPase-activating protein 2
GO:0003366	cell-matrix adhesion involved in ameboidal cell migration	Integrin alpha-4
GO:0003376	sphingosine-1-phosphate receptor signaling pathway	Sphingosine 1-phosphate receptor 1*
GO:0003382	epithelial cell morphogenesis	Protocadherin Fat 1
GO:0003383	apical constriction	Rho-associated protein kinase 1
GO:0003401	axis elongation	Protein Wnt-5a
GO:0003402	planar cell polarity pathway involved in axis elongation	Protein Wnt-5a
GO:0003408	optic cup formation involved in camera-type eye development	Protein Wnt-5a
GO:0003416	endochondral bone growth	Discoidin domain-containing receptor 2*
		Fibroblast growth factor receptor 3*
GO:0003417	growth plate cartilage development	TGF-beta receptor type-2
GO:0003419	growth plate cartilage chondrocyte proliferation	Cerberus
GO:0003429	growth plate cartilage chondrocyte morphogenesis	Collagen alpha-1(VI) chain
		Collagen alpha-1(VII) chain
		Collagen alpha-1(XII) chain
		Collagen alpha-2(VI) chain
		Collagen alpha-3(VI) chain
GO:0003430	growth plate cartilage chondrocyte growth	TGF-beta receptor type-2
GO:0004672	protein kinase activity	Receptor-interacting serine/threonine-protein kinase 1*
GO:0004674	protein serine/threonine kinase activity	Receptor-interacting serine/threonine-protein kinase 1*
GO:0004706	JUN kinase kinase kinase activity	Receptor-interacting serine/threonine-protein kinase 1*
GO:0005123	death receptor binding	Receptor-interacting serine/threonine-protein kinase 1*
GO:0005513	detection of calcium ion	Aspartyl/asparaginyl beta-hydroxylase*
GO:0005515	protein binding	Receptor-interacting serine/threonine-protein kinase 1*
GO:0005524	ATP binding	Receptor-interacting serine/threonine-protein kinase 1*
GO:0005975	carbohydrate metabolic process	Chitinase-3-like protein 1*
		Glycogen phosphorylase, brain form*
		Insulin receptor*
		Lactoylglutathione lyase*
		L-lactate dehydrogenase A chain*
		Solute carrier family 2, facilitated glucose transporter member 2*
		Solute carrier family 2, facilitated glucose transporter member 3*
		Solute carrier family 2, facilitated glucose transporter member 5*
GO:0005977	glycogen metabolic process	Glycogen phosphorylase, brain form*
GO:0005980	glycogen catabolic process	Glycogen phosphorylase, brain form*
GO:0005989	lactose biosynthetic process	Alpha-lactalbumin
		Solute carrier family 2, facilitated glucose transporter member 1*
GO:0006000	fructose metabolic process	Fructose-bisphosphate aldolase A*
		Fructose-bisphosphate aldolase B
		Fructose-bisphosphate aldolase C*
GO:0006006	glucose metabolic process	5'-AMP-activated protein kinase catalytic subunit alpha-1*
		Fatty acid-binding protein 5
		Glyceraldehyde 3-phosphate dehydrogenase
		Tumor necrosis factor*
GO:0006024	glycosaminoglycan biosynthetic process	Glypican-3
		Glypican-5
		Platelet-derived growth factor receptor beta
GO:0006027	glycosaminoglycan catabolic process	Glypican-3
		Glypican-5
GO:0006032	chitin catabolic process	Chitinase-3-like protein 1*
GO:0006089	lactate metabolic process	L-lactate dehydrogenase A chain*
GO:0006090	pyruvate metabolic process	Lactoylglutathione lyase*
		L-lactate dehydrogenase A chain*
GO:0006091	generation of precursor metabolites and energy	Beta-endorphin (Pro-opiomelanocortin)*
		Neurosecretory protein VGF*
GO:0006094	gluconeogenesis	Fructose-bisphosphate aldolase A*
		Fructose-bisphosphate aldolase B
		Fructose-bisphosphate aldolase C*
		Glyceraldehyde 3-phosphate dehydrogenase
		Phosphoglycerate Kinase 1
GO:0006096	glycolytic process	Fructose-bisphosphate aldolase A*
		Fructose-bisphosphate aldolase B
		Fructose-bisphosphate aldolase C*
		Glyceraldehyde 3-phosphate dehydrogenase
		L-lactate dehydrogenase A chain*
		Phosphoglycerate Kinase 1
GO:0006116	NADH oxidation	Fructose-bisphosphate aldolase B
GO:0006165	nucleoside diphosphate phosphorylation	Nucleoside diphosphate kinase A
GO:0006182	cGMP biosynthetic process	Natriuretic peptides B*
GO:0006183	GTP biosynthetic process	Nucleoside diphosphate kinase A
GO:0006195	purine nucleotide catabolic process	Glutathione peroxidase 1*
GO:0006228	UTP biosynthetic process	Nucleoside diphosphate kinase A
GO:0006241	CTP biosynthetic process	Nucleoside diphosphate kinase A
GO:0006259	DNA metabolic process	Nucleoside diphosphate kinase A
GO:0006270	DNA replication initiation	Geminin*
GO:0006275	regulation of DNA replication	Geminin*
GO:0006281	DNA repair	Growth arrest and DNA damage-inducible protein GADD45 alpha*
		Tyrosine-protein kinase ABL1*
GO:0006283	transcription-coupled nucleotide-excision repair	Polyubiquitin-B*
GO:0006294	nucleotide-excision repair, preincision complex assembly	Polyubiquitin-B*
GO:0006296	nucleotide-excision repair, DNA incision, 5'-to lesion	Polyubiquitin-B*
GO:0006297	nucleotide-excision repair, DNA gap filling	Polyubiquitin-B*
GO:0006298	mismatch repair	Tyrosine-protein kinase ABL1*
GO:0006303	double-strand break repair via nonhomologous end joining	Histone H4
GO:0006309	apoptotic DNA fragmentation	Caspase-3
GO:0006325	chromatin organization	5'-AMP-activated protein kinase catalytic subunit alpha-1*
		SWI/SNF-related matrix-associated actin-dependent regulator of chromatin subfamily E member 1*
		Transcription factor SOX-2*
GO:0006334	nucleosome assembly	Histone H4
GO:0006335	DNA replication-dependent nucleosome assembly	Histone H4
GO:0006336	DNA replication-independent nucleosome assembly	Histone H4
GO:0006337	nucleosome disassembly	SWI/SNF-related matrix-associated actin-dependent regulator of chromatin subfamily E member 1*
GO:0006338	chromatin remodeling	SWI/SNF-related matrix-associated actin-dependent regulator of chromatin subfamily E member 1*
GO:0006351	transcription, DNA-templated	Collagen alpha-2(IV) chain
		Mitogen-activated protein kinase 3
		Transcription initiation factor TFIID subunit 4*
GO:0006352	DNA-templated transcription, initiation	Histone H4
		Transcription initiation factor TFIID subunit 4*
GO:0006355	regulation of transcription, DNA-templated	Activin receptor type-1*
		Activin receptor type-2B*
		Calreticulin
		CREB-binding protein*
		Endoglin
		Forkhead box protein N3*
		Frizzled-7
		GATA-type zinc finger protein 1*
		Homeobox protein NANOG*
		Insulin receptor*
		Interferon regulatory factor 6*
		Low-density lipoprotein receptor-related protein 6*
		Neurogenic differentiation factor 1*
		Progesterone receptor
		Sonic hedgehog protein*
		Transcription factor SOX-2*
		Tyrosine-protein kinase ABL1*
GO:0006357	regulation of transcription by RNA polymerase II	Apolipoprotein E*
		Cyclin-dependent kinase inhibitor 1*
		Epidermal growth factor receptor
		Erythropoietin
		Follistatin-related protein 3*
		Forkhead box protein N3*
		GATA-type zinc finger protein 1*
		Glycoprotein hormones alpha chain*
		Homeobox protein NANOG*
		Inhibin beta A chain*
		Interferon regulatory factor 6*
		Lactoylglutathione lyase*
		Mast/stem cell growth factor receptor Kit
		Neurogenic differentiation factor 1*
		Progesterone receptor
		Receptor tyrosine-protein kinase erbB-2*
		SWI/SNF-related matrix-associated actin-dependent regulator of chromatin subfamily E member 1*
		Transforming growth factor alpha* (cleaved from Protransforming growth factor alpha)
		Transforming protein RhoA
		Tumor necrosis factor*
		Vascular endothelial growth factor A
GO:0006361	transcription initiation from RNA polymerase I promoter	Mitogen-activated protein kinase 3
GO:0006366	transcription by RNA polymerase II	Transcription initiation factor TFIID subunit 4*
GO:0006367	transcription initiation from RNA polymerase II promoter	CREB-binding protein*
		Progesterone receptor
		Transcription initiation factor TFIID subunit 4*
GO:0006397	mRNA processing	Galectin-3
GO:0006412	translation	Elongation factor 1-alpha 1
		Elongation factor 2*
		Epidermal growth factor receptor
GO:0006414	translational elongation	Elongation factor 1-alpha 1
		Elongation factor 2*
GO:0006417	regulation of translation	Glyceraldehyde 3-phosphate dehydrogenase
GO:0006446	regulation of translational initiation	Heat shock protein beta-1*
GO:0006457	protein folding	Calreticulin
		Natriuretic peptides B*
GO:0006464	cellular protein modification process	Tyrosine-protein kinase ABL1*
GO:0006465	signal peptide processing	Furin
GO:0006468	protein phosphorylation	5'-AMP-activated protein kinase catalytic subunit alpha-1*
		Activated CDC42 kinase 1*
		Activin receptor type-1*
		Activin receptor type-2B*
		Angiopoietin-1 receptor*
		Bone morphogenetic protein receptor type-1A
		Bone morphogenetic protein receptor type-1B*
		Bone morphogenetic protein receptor type-2
		C-C motif chemokine 2*
		C-C motif chemokine 3*
		C-C motif chemokine 5*
		C-C motif chemokine 8*
		Cytoplasmic tyrosine-protein kinase BMX*
		Discoidin domain-containing receptor 2*
		Eotaxin
		Ephrin type-A receptor 4*
		Ephrin type-A receptor 6*
		Ephrin type-A receptor 8*
		Ephrin type-B receptor 4*
		Epidermal growth factor receptor
		Fibroblast growth factor receptor 1
		Fibroblast growth factor receptor 3*
		Fibroblast growth factor receptor 4
		Hepatocyte growth factor receptor*
		Insulin receptor*
		Insulin-like growth factor 1 receptor
		Insulin-like growth factor-binding protein 3
		Integrin-linked protein kinase
		Laminin subunit alpha-1
		Mast/stem cell growth factor receptor Kit
		Megakaryocyte-associated tyrosine-protein kinase*
		Mitogen-activated protein kinase 1
		Mitogen-activated protein kinase 3
		Muscle, skeletal receptor tyrosine-protein kinase*
		Non-receptor tyrosine-protein kinase TYK2*
		Platelet-derived growth factor receptor alpha
		Platelet-derived growth factor receptor beta
		Platelet-derived growth factor subunit B
		Protein Wnt-5a
		Proto-oncogene tyrosine-protein kinase receptor Ret*
		Receptor tyrosine-protein kinase erbB-2*
		Receptor tyrosine-protein kinase erbB-4*
		Receptor-type tyrosine-protein kinase FLT3*
		Rho-associated protein kinase 1
		Rho-associated protein kinase 2
		Serine/threonine-protein kinase MRCK alpha
		Serine/threonine-protein kinase MRCK beta
		TGF-beta receptor type-2
		Transforming growth factor beta-1 (cleaved from Transforming growth factor beta-1 proprotein)
		Transient receptor potential cation channel subfamily M member 7*
		Tyrosine-protein kinase ABL1*
		Tyrosine-protein kinase BTK*
		Tyrosine-protein kinase Fer*
		Tyrosine-protein kinase FRK*
		Tyrosine-protein kinase Fyn*
		Tyrosine-protein kinase HCK*
		Tyrosine-protein kinase ITK/TSK*
		Tyrosine-protein kinase Lck*
		Tyrosine-protein kinase Lyn*
		Tyrosine-protein kinase receptor Tie-1*
		Tyrosine-protein kinase receptor UFO*
		Tyrosine-protein kinase Tec*
		Tyrosine-protein kinase TXK*
		Tyrosine-protein kinase ZAP-70*
		Vascular endothelial growth factor receptor 1*
		Vascular endothelial growth factor receptor 2
		Vascular endothelial growth factor receptor 3*
GO:0006469	negative regulation of protein kinase activity	Growth arrest and DNA damage-inducible protein GADD45 alpha*
		Heat shock protein beta-1*
		Integrin beta-1-binding protein 1
		Integrin-linked protein kinase
		Low-density lipoprotein receptor-related protein 6*
		Neurofibromin*
GO:0006470	protein dephosphorylation	Receptor-type tyrosine-protein phosphatase delta*
		Tyrosine-protein kinase Lck*
GO:0006473	protein acetylation	CREB-binding protein*
GO:0006508	proteolysis	72 kDa type IV collagenase*
		A disintegrin and metalloproteinase with thrombospondin motifs 1*
		A disintegrin and metalloproteinase with thrombospondin motifs 17*
		A disintegrin and metalloproteinase with thrombospondin motifs 18*
		A disintegrin and metalloproteinase with thrombospondin motifs 19*
		A disintegrin and metalloproteinase with thrombospondin motifs 2*
		A disintegrin and metalloproteinase with thrombospondin motifs 4*
		Aminopeptidase N*
		Angiostatin (cleaved from plasminogen)
		Beta-Ala-His dipeptidase*
		Bone morphogenetic protein 1
		Caspase-3
		Caspase-8
		Cathepsin B
		Cathepsin D
		Collagenase 3*
		Complement C2*
		Dermcidin
		Furin
		Gamma-Thrombin (cleaved from prothrombin)
		Granzyme A
		Hepatocyte growth factor activator
		Hepatocyte growth factor-like protein alpha chain (cleaved from hepatocyte growth factor-like protein)*
		Insulin-degrading enzyme*
		Interstitial collagenase*
		Kallikrein 11
		Kallikrein 2
		Lactotransferrin
		Matrilysin*
		Matrix metalloproteinase-14*
		Matrix metalloproteinase-19*
		Matrix metalloproteinase-20*
		Matrix metalloproteinase-24*
		Matrix metalloproteinase-9*
		Neprilysin
		Neutrophil collagenase*
		Secreted frizzled-related protein 1*
		Sonic hedgehog protein*
		Stromelysin-2*
		Stromelysin-3
GO:0006509	membrane protein ectodomain proteolysis	Matrilysin*
GO:0006518	peptide metabolic process	Neprilysin
GO:0006590	thyroid hormone generation	Glycoprotein hormones alpha chain*
		Thyroid peroxidase*
GO:0006600	creatine metabolic process	Creatine kinase B-type*
GO:0006605	protein targeting	Lysosome-associated membrane glycoprotein 2*
GO:0006606	protein import into nucleus	Cyclin-dependent kinase inhibitor 1*
		Thioredoxin-interacting protein*
GO:0006611	protein export from nucleus	Calreticulin
		Transforming growth factor beta-1 (cleaved from Transforming growth factor beta-1 proprotein)
GO:0006622	protein targeting to lysosome	Hepatocyte growth factor-regulated tyrosine kinase substrate
		Lysosome membrane protein 2*
GO:0006629	lipid metabolic process	5'-AMP-activated protein kinase catalytic subunit alpha-1*
		Apolipoprotein B-100
		Apolipoprotein C-I*
		Apolipoprotein C-II*
		Apolipoprotein E*
		Clusterin
		Complement C3*
		Corticosteroid 11-beta-dehydrogenase isozyme 1*
		Ectonucleotide pyrophosphatase/phosphodiesterase family member 2*
		Fatty acid-binding protein 5
		Glutathione peroxidase 1*
		Low-density lipoprotein receptor*
		Platelet glycoprotein 4*
GO:0006631	fatty acid metabolic process	5'-AMP-activated protein kinase catalytic subunit alpha-1*
		Complement C3*
		Platelet glycoprotein 4*
GO:0006633	fatty acid biosynthetic process	5'-AMP-activated protein kinase catalytic subunit alpha-1*
GO:0006641	triglyceride metabolic process	Apolipoprotein C-I*
		Apolipoprotein E*
		Glutathione peroxidase 1*
GO:0006642	triglyceride mobilization	Apolipoprotein B-100
GO:0006644	phospholipid metabolic process	Ectonucleotide pyrophosphatase/phosphodiesterase family member 2*
GO:0006656	phosphatidylcholine biosynthetic process	Fatty acid-binding protein 5
GO:0006661	phosphatidylinositol biosynthetic process	Cytoplasmic tyrosine-protein kinase BMX*
		Fibroblast growth factor 2
		Phosphatidylinositol 3-kinase regulatory subunit beta*
GO:0006687	glycosphingolipid metabolic process	Apoptosis regulator BAX*
		Mast/stem cell growth factor receptor Kit
GO:0006691	leukotriene metabolic process	Toll-like receptor 2*
GO:0006694	steroid biosynthetic process	5'-AMP-activated protein kinase catalytic subunit alpha-1*
GO:0006695	cholesterol biosynthetic process	5'-AMP-activated protein kinase catalytic subunit alpha-1*
		Apolipoprotein A-IV*
GO:0006704	glucocorticoid biosynthetic process	Corticosteroid 11-beta-dehydrogenase isozyme 1*
		Corticosteroid-binding globulin
GO:0006706	steroid catabolic process	Corticosteroid 11-beta-dehydrogenase isozyme 1*
GO:0006707	cholesterol catabolic process	Apolipoprotein E*
GO:0006749	glutathione metabolic process	Glutathione peroxidase 1*
		Lactoylglutathione lyase*
GO:0006754	ATP biosynthetic process	Fructose-bisphosphate aldolase A*
		Transforming growth factor beta-1 (cleaved from Transforming growth factor beta-1 proprotein)
GO:0006796	phosphate-containing compound metabolic process	Receptor-type tyrosine-protein phosphatase delta*
		Transforming growth factor beta-1 (cleaved from Transforming growth factor beta-1 proprotein)
GO:0006798	polyphosphate catabolic process	BCL2/adenovirus E1B 19 kDa protein-interacting protein 2*
GO:0006805	xenobiotic metabolic process	Protein S100-A12*
GO:0006807	nitrogen compound metabolic process	Platelet-derived growth factor receptor beta
GO:0006808	regulation of nitrogen utilization	Apoptosis regulator BAX*
GO:0006811	ion transport	Ceruloplasmin
		Lactotransferrin
		Serotransferrin
		Transient receptor potential cation channel subfamily M member 7*
GO:0006812	cation transport	Transient receptor potential cation channel subfamily M member 7*
GO:0006814	sodium ion transport	Fibroblast growth factor 13*
GO:0006816	calcium ion transport	C-C chemokine receptor type 1*
		C-C chemokine receptor type 5*
		C-C motif chemokine 3*
		C-C motif chemokine 5*
		C-C motif chemokine 8*
		Transient receptor potential cation channel subfamily M member 7*
		Tyrosine-protein kinase Fyn*
GO:0006825	copper ion transport	Ceruloplasmin
GO:0006826	iron ion transport	Beta-2-microglobulin*
		Ceruloplasmin
		Ferritin light chain*
		Serotransferrin
		Transferrin receptor protein 1*
GO:0006869	lipid transport	Apolipoprotein A-IV*
		Apolipoprotein B-100
		Apolipoprotein C-I*
		Apolipoprotein C-II*
		Apolipoprotein E*
		Apolipoprotein M*
		Lipopolysaccharide-binding protein*
		Low-density lipoprotein receptor*
GO:0006874	cellular calcium ion homeostasis	Apolipoprotein E*
		Cadherin-5
		Calcitonin
		Calreticulin
		C-C chemokine receptor type 1*
		C-C chemokine receptor type 2*
		C-C motif chemokine 1*
		C-C motif chemokine 13*
		C-C motif chemokine 14*
		C-C motif chemokine 19*
		C-C motif chemokine 3*
		C-C motif chemokine 5*
		C-C motif chemokine 7*
		C-C motif chemokine 8*
		Eotaxin
		Stromal cell-derived factor 1*
GO:0006879	cellular iron ion homeostasis	Bone morphogenetic protein 6*
		Ceruloplasmin
		Ferritin light chain*
		Growth/differentiation factor 2*
		Hepcidin
		Serotransferrin
		Transferrin receptor protein 1*
GO:0006880	intracellular sequestering of iron ion	Ferritin light chain*
GO:0006882	cellular zinc ion homeostasis	Tyrosine-protein kinase Lck*
GO:0006886	intracellular protein transport	EVI5-like protein
		Hepatocyte growth factor-regulated tyrosine kinase substrate
		HLA class II histocompatibility antigen gamma chain*
		Protein wntless homolog
		Rho-related GTP-binding protein RhoB
GO:0006887	exocytosis	C-C chemokine receptor type 1*
		C-C motif chemokine 3*
		C-C motif chemokine 5*
		C-C motif chemokine 8*
		Tyrosine-protein kinase HCK*
GO:0006888	endoplasmic reticulum to Golgi vesicle-mediated transport	Alpha-1-antitrypsin
		Amphiregulin
		CD59 glycoprotein*
		Collagen alpha-1(VII) chain
		Gamma-Thrombin (cleaved from prothrombin)
		Transforming growth factor alpha* (cleaved from Protransforming growth factor alpha)
GO:0006892	post-Golgi vesicle-mediated transport	Ferritin light chain*
GO:0006897	endocytosis	Activated CDC42 kinase 1*
		Cdc42-interacting protein 4
		Cell division control protein 42 homolog
		Ectonucleotide pyrophosphatase/phosphodiesterase family member 2*
		Epidermal growth factor receptor substrate 15-like 1
		Low-density lipoprotein receptor*
		Low-density lipoprotein receptor-related protein 6*
		Nucleoside diphosphate kinase A
		Sonic hedgehog protein*
		Transferrin receptor protein 1*
		Tyrosine-protein kinase ABL1*
		Vitronectin
GO:0006898	receptor-mediated endocytosis	Apolipoprotein B-100
		Apolipoprotein E*
		Calreticulin
		C-X-C motif chemokine 16*
		Haptoglobin
		Heat shock protein 105 kDa*
		Insulin receptor*
		Integrin alpha-M*
		Low-density lipoprotein receptor*
		Lysosome membrane protein 2*
		Monocyte differentiation antigen CD14*
		Platelet glycoprotein 4*
		Protein AMBP*
		Scavenger receptor cysteine-rich type 1 protein M130*
		Serum amyloid A-1 protein
		SPARC
		TGF-beta receptor type-2
		Transferrin receptor protein 1*
GO:0006900	vesicle budding from membrane	Protein S100-A10
GO:0006909	phagocytosis	Adhesion G protein-coupled receptor B1*
		Hepatocyte growth factor receptor*
		Integrin beta-1
		Low-density lipoprotein receptor*
		Monocyte differentiation antigen CD14*
		Platelet endothelial cell adhesion molecule*
		Toll-like receptor 4*
		Tyrosine-protein kinase ABL1*
		Tyrosine-protein kinase HCK*
		Tyrosine-protein kinase receptor UFO*
GO:0006910	phagocytosis, recognition	Adhesion G protein-coupled receptor B1*
		Lactadherin*
		Platelet glycoprotein 4*
GO:0006911	phagocytosis, engulfment	Adhesion G protein-coupled receptor B1*
		Cell division control protein 42 homolog
		Integrin alpha-M*
		Lactadherin*
		Platelet glycoprotein 4*
GO:0006913	nucleocytoplasmic transport	Neurogenic differentiation factor 1*
GO:0006914	autophagy	5'-AMP-activated protein kinase catalytic subunit alpha-1*
		Annexin A7
		Lysosome-associated membrane glycoprotein 2*
		Protein S100-A8
		Tyrosine-protein kinase ABL1*
GO:0006915	apoptotic process	Alpha-lactalbumin
		Apoptosis regulator BAX*
		BCL2/adenovirus E1B 19 kDa protein-interacting protein 2*
		Caspase-3
		Caspase-8
		CD27 antigen
		Chitinase-3-like protein 1*
		Clusterin
		Cytoplasmic tyrosine-protein kinase BMX*
		Erythropoietin
		FAS-associated death domain protein*
		Fibroblast growth factor receptor 3*
		Glyceraldehyde 3-phosphate dehydrogenase
		Granzyme A
		Gremlin-1
		Growth arrest and DNA damage-inducible protein GADD45 alpha*
		Insulin-like growth factor-binding protein 3
		Interferon gamma*
		Interleukin-1 alpha*
		Interleukin-1 beta*
		Interleukin-17A*
		Interleukin-19*
		Interleukin-2 receptor subunit alpha*
		Interleukin-24*
		Islet amyloid polypeptide*
		Kremen protein 1*
		Lymphotoxin-alpha*
		Mitogen-activated protein kinase 1
		Mitogen-activated protein kinase 3
		Monocyte differentiation antigen CD14*
		Myeloid-derived growth factor
		Netrin-1*
		Protein FAM3B
		Protein S100-A8
		Receptor tyrosine-protein kinase erbB-4*
		Rho-associated protein kinase 1
		Rho-related GTP-binding protein RhoB
		TGF-beta receptor type-2
		Toll-like receptor 2*
		Transforming growth factor beta-1 (cleaved from Transforming growth factor beta-1 proprotein)
		Tumor necrosis factor ligand superfamily member 10*
		Tumor necrosis factor ligand superfamily member 15*
		Tumor necrosis factor ligand superfamily member 6*
		Tumor necrosis factor receptor superfamily member 10A*
		Tumor necrosis factor receptor superfamily member 10B*
		Tumor necrosis factor receptor superfamily member 11B*
		Tumor necrosis factor receptor superfamily member 19*
		Tumor necrosis factor receptor superfamily member 25*
		Tumor necrosis factor receptor superfamily member 6B*
		Tumor necrosis factor receptor type 1-associated DEATH domain protein*
		Tyrosine-protein kinase ABL1*
		Tyrosine-protein kinase BTK*
GO:0006919	activation of cysteine-type endopeptidase activity involved in apoptotic process	Apoptosis regulator BAX*
		Caspase-8
		FAS-associated death domain protein*
		Protein S100-A8
		Proto-oncogene tyrosine-protein kinase receptor Ret*
		Tumor necrosis factor ligand superfamily member 10*
		Tumor necrosis factor ligand superfamily member 15*
		Tumor necrosis factor ligand superfamily member 6*
		Tumor necrosis factor receptor superfamily member 10A*
		Tumor necrosis factor receptor superfamily member 10B*
		Tumor necrosis factor receptor type 1-associated DEATH domain protein*
		Tumor necrosis factor*
		Tyrosine-protein kinase Lck*
GO:0006924	activation-induced cell death of T cells	Interleukin-2 receptor subunit alpha*
GO:0006925	inflammatory cell apoptotic process	Tumor necrosis factor ligand superfamily member 6*
GO:0006929	substrate-dependent cell migration	Ephrin type-A receptor 8*
		Integrin alpha-11
		Integrin alpha-2
		Vascular endothelial growth factor C*
GO:0006930	substrate-dependent cell migration, cell extension	Netrin-1*
GO:0006933	negative regulation of cell adhesion involved in substrate-bound cell migration	Integrin beta-1-binding protein 1
GO:0006935	chemotaxis	Beta-defensin 1*
		Beta-defensin 4A
		C-C chemokine receptor type 1*
		C-C chemokine receptor type 2*
		C-C chemokine receptor type 3*
		C-C chemokine receptor type 4*
		C-C chemokine receptor type 5*
		C-C chemokine receptor type 6*
		C-C chemokine receptor type 7*
		C-C chemokine receptor type 9*
		C-C motif chemokine 1*
		C-C motif chemokine 13*
		C-C motif chemokine 16*
		C-C motif chemokine 18*
		C-C motif chemokine 19*
		C-C motif chemokine 2*
		C-C motif chemokine 21*
		C-C motif chemokine 22*
		C-C motif chemokine 26*
		C-C motif chemokine 27*
		C-C motif chemokine 28*
		C-C motif chemokine 3*
		C-C motif chemokine 4*
		C-C motif chemokine 5*
		C-C motif chemokine 7*
		C-C motif chemokine 8*
		Complement C5*
		C-X-C chemokine receptor type 6*
		C-X-C motif chemokine 10*
		C-X-C motif chemokine 11*
		C-X-C motif chemokine 16*
		C-X-C motif chemokine 2*
		C-X-C motif chemokine 5
		C-X-C motif chemokine 9*
		Ectonucleotide pyrophosphatase/phosphodiesterase family member 2*
		Eotaxin
		Fibroblast growth factor 10*
		Fibroblast growth factor 2
		Interleukin-8*
		Mitogen-activated protein kinase 1
		Neutrophil-activating peptide 2 (cleaved from Platelet basic protein)*
		Platelet-derived growth factor receptor alpha
		Platelet-derived growth factor receptor beta
		Prostaglandin D2 receptor 2*
		Protein S100-A8
		Sphingosine 1-phosphate receptor 1*
		Stromal cell-derived factor 1*
		Tyrosine-protein kinase Fer*
		Urokinase plasminogen activator surface receptor*
		Vascular endothelial growth factor receptor 1*
GO:0006936	muscle contraction	Aspartyl/asparaginyl beta-hydroxylase*
		Integrin alpha-1
		Integrin beta-5
		Vinculin
GO:0006937	regulation of muscle contraction	Troponin C, slow skeletal and cardiac muscles*
GO:0006939	smooth muscle contraction	Endothelin-1 receptor*
		Rho-associated protein kinase 1
		Rho-associated protein kinase 2
GO:0006941	striated muscle contraction	Fructose-bisphosphate aldolase A*
GO:0006952	defense response	Beta-defensin 1*
		Beta-defensin 4A
		C-X-C motif chemokine 10*
		C-X-C motif chemokine 11*
		C-X-C motif chemokine 2*
		C-X-C motif chemokine 5
		C-X-C motif chemokine 9*
		Haptoglobin
		HLA class II histocompatibility antigen gamma chain*
		Inhibin beta A chain*
		Inhibin beta B chain*
		Interferon beta*
		Interleukin-17 receptor B*
		Interleukin-8*
		Neutrophil-activating peptide 2 (cleaved from Platelet basic protein)*
		Stromal cell-derived factor 1*
		Tumor necrosis factor*
GO:0006953	acute-phase response	Alpha-1-acid glycoprotein 1*
		Alpha-1-antitrypsin
		C-reactive protein*
		Erythropoietin
		Fibronectin
		Gamma-Thrombin (cleaved from prothrombin)
		Haptoglobin
		Hepcidin
		Interleukin-6*
		Lipopolysaccharide-binding protein*
		Scavenger receptor cysteine-rich type 1 protein M130*
		Serum amyloid A-1 protein
GO:0006954	inflammatory response	Adhesion G protein-coupled receptor E5*
		Alpha-1-acid glycoprotein 1*
		Bone morphogenetic protein 6*
		Bone morphogenetic protein receptor type-1B*
		Calcitonin
		C-C chemokine receptor type 1*
		C-C chemokine receptor type 2*
		C-C chemokine receptor type 3*
		C-C chemokine receptor type 4*
		C-C chemokine receptor type 5*
		C-C chemokine receptor type 7*
		C-C motif chemokine 1*
		C-C motif chemokine 13*
		C-C motif chemokine 14*
		C-C motif chemokine 16*
		C-C motif chemokine 18*
		C-C motif chemokine 19*
		C-C motif chemokine 2*
		C-C motif chemokine 21*
		C-C motif chemokine 22*
		C-C motif chemokine 26*
		C-C motif chemokine 3*
		C-C motif chemokine 4*
		C-C motif chemokine 5*
		C-C motif chemokine 7*
		C-C motif chemokine 8*
		CD44 antigen
		Chitinase-3-like protein 1*
		Complement C3*
		Complement C5*
		C-reactive protein*
		C-X-C chemokine receptor type 6*
		C-X-C motif chemokine 10*
		C-X-C motif chemokine 11*
		C-X-C motif chemokine 2*
		C-X-C motif chemokine 5
		C-X-C motif chemokine 9*
		Eotaxin
		E-Selectin
		Galanin peptides
		Insulin-like growth factor-binding protein 4*
		Interleukin-1 alpha*
		Interleukin-1 beta*
		Interleukin-1 family member 10*
		Interleukin-1 receptor type 1*
		Interleukin-1 receptor-like 2*
		Interleukin-13*
		Interleukin-15*
		Interleukin-17 receptor C*
		Interleukin-17A*
		Interleukin-17C*
		Interleukin-2 receptor subunit alpha*
		Interleukin-23 receptor*
		Interleukin-23 subunit alpha*
		Interleukin-27 subunit alpha*
		Interleukin-36 gamma*
		Interleukin-36 receptor antagonist protein*
		Interleukin-5*
		Interleukin-6*
		Interleukin-8*
		Interleukin-9*
		Leukocyte surface antigen CD47
		Macrophage migration inhibitory factor*
		Mast/stem cell growth factor receptor Kit
		Monocyte differentiation antigen CD14*
		Neutrophil-activating peptide 2 (cleaved from Platelet basic protein)*
		Pentraxin-related protein PTX3
		Protein S100-A12*
		Protein S100-A8
[truncated: 11,847 more rows]
